# Supplementary material for: Insights into the architecture of earthworm metallothionein genes, powered by long-read genomics and transcriptomics
Source: NAR Genom Bioinform. 2026 Jan 8;8(1):lqaf195. doi: 10.1093/nargab/lqaf195 (PMC12783039; doi:10.1093/nargab/lqaf195)
Supplement: lqaf195_Supplemental_Files [file lqaf195_supplemental_files.zip]

Archive with 3 entries (3 files):
- Figures S1-S34.pdf
- Supplementary Sequences.pdf
- Supplementary_Tables.pdf
